# Supplementary material for: CNNeoPP: a large language model-enhanced deep learning pipeline for personalized neoantigen prediction and liquid biopsy applications
Source: Front Immunol. 2026 Feb 4;17:1722117. doi: 10.3389/fimmu.2026.1722117 (PMC12913462; doi:10.3389/fimmu.2026.1722117)
Supplement: Supplementary file 3 [file Table1.xlsx]

## Sheet: Table S1
Table S1. Summary of literature-sourced datasets used for CNNeo training and development.
Publication Date	Author	References (PMID)	Tumor Type	Immunogenic Peptide Count	Non-mmunogenic Peptide Count	Peptide Length
1995-09	Wolfel et al.	7652577	Melanoma	1	0	10
1995-08	Coulie et al.	7644523	Melanoma	1	0	9
1996-03	Robbins et al.	8642260	Melanoma	1	0	9
1998-06	Gueguen et al.	9637538	Bladder carcinoma	1	0	9
1998-11	Hogan et al.	9823325	Squamous cell carcinoma	1	0	9
1998-02	den Haan et al.	9461441	Hematologic malignancy	1	0	9
1999-01	Dolstra et al.	9892612	Leukemia	1	0	10
1999-11	Chiari et al.	10582700	Melanoma	2	0	11
1999-02	Gaudin et al.	9973436	Renal cell carcinoma	1	0	10
2001-05	Karanikas et al.	11325844	Non-small cell carcinoma	1	0	9
2001-02	Kawakami et al.	11160356	Melanoma	1	0	11
2001-05	Echchakir et al.	11358829	Non-small cell carcinoma	1	0	10
2002-07	Vigneron et al.	12747754	Melanoma	1	0	9
2003-06	Akatsuka et al.	12771180	Acute myelocytic leukemia	2	0	9
2005-11	Lennerz et al.	16247014	Melanoma	5	0	10
2005-01	Zhou et al.	15614045	Melanoma	1	0	10
2005-02	Zhou et al.	15705910	Renal cell carcinoma	1	0	9
2005-01	Sensi et al.	15695408	Melanoma	1	0	10
2006-06	Slager et al.	16497972	Multiple myeloma	1	0	11
2006-04	Takenoyama et al.	16287085	Squamous cell lung carcinoma	2	0	8,9
2007-04	Graf et al.	17119119	Acute myelogenous leukemia	1	0	10
2007-06	Ito et al.	17294448	Squamous cell carcinoma	1	0	9
2011-02	Corbiere et al.	21216894	Melanoma	1	0	9
2012-10	Cai et al.	22912393	Chronic myelogenous leukemia	1	0	9
2013-11	Yamada et al.	24223798	Non-small cell carcinoma	2	0	10,11
2013-06	Rosenberg et al.	23644516	Melanoma	11	216	9,10
2013-11	Schumacher et al.	24043743	Melanoma	1	0	9
2014-03	Nelson et al.	24323902	Ovarian cancer	1	99	8,9,10,11
2014-07	Wu et al.	24891321	Leukemia, Chronic lymphocytic leukemia, Ovarian cancer	6	45	9,10
2014-07	Robbins et al.	24987109	Melanoma	1	7	8,9,10,11
2015-10	Eliezer M. Van Allen et al.	26359337	Melanoma	36	0	9,10
2015-10	Robbins et al.	26389673	Melanoma	8	420	9,10
2015-05	Beatriz et al.	25837513	Melanoma	9	11	9
2015-02	Ofuji et al	25532027	Non-small cell carcinoma	1	0	9
2015-09	Pritchard et al	26048577	Melanoma	5	0	9,10
2015-04	Rizvi et al.	25765070	Non-small cell carcinoma	1	0	9
2016-11	Bassani-Sternberg et al	27869121	Melanoma	4	0	9
2016-04	Gros et al.	26901407	Melanoma	7	0	8,9,10,11
2016-06	Stronen et al.	27198675	Melanoma	9	0	10
2016-01	Samuels et al.	26819371	Melanoma	1	1	9,11
2016-03	McGranahan et.al	26940869	Non-small cell carcinoma	3	0	8,9
2016–12	Annika Nelde et.al	28405493	Lymphoma	4	0	10
2017–03	Rosenberg et al	27827318	Melanoma	3	0	10,11
2017–07	Wu et al	28678778	Melanoma	15	128	9,10
2017–07	Zhang et al	28619968	Breast cancer	6	21	8,9,10
2017-04	Schroers et al	28423700	Melanoma	4	0	9,10
2017-10	M.Markus et al	29104575	Melanoma	11	0	9,10
2018-11	Tatsuo Matsuda et.al	29720506	Ovarian cancer	4	0	9
2018-02	Katja Sonntag et.al	29409514	Pancreatic ductal carcinoma	3	0	8,9,10
2021–06	Morisaki et al	34193879	Breast cancer	2	8	8,9
2021–05	Gartner et al	34927080	Melanoma, Cervical, Lung, Ovarian, Cholangiocarcinoma, Gastric, Colorectal, Colon, Breast, Pancreatic, Rectal, Adenocrcinoma	124	0	8,9,10,11
1999-02	Zorn et al	10064075	Melanoma	1	0	10
2003-01	Gjertsen et al	12545248	Adenocarcinoma of the pancreatic head	1	0	9
2014-12	Snyder et al	25409260	Melanoma	1	0	9
2015-12	Tran et al	26516200	Colorectal cancer, Pancreatic cancer	4	0	9,10
2017-03	Mennonna et al	26681737	Colorectal cancer	1	0	8
2017-03	Anagnostou et al	28031159	Non-small cell carcinoma	7	0	8,9,10,11
2017-02	George et al	28228279	Metastatic uterine leiomyosarcoma	2	0	9,10
2017-07	Sahin et al	28678784	Melanoma	10	0	9,10
2017-11	Balachandran et al	29132146	Pancreatic cancer	5	0	9
2018-01	Chheda et al	29203539	Glioma	1	0	10
2018-01	Kato et al	29541393	Ovarian cancer, Esophageal cancer	2	0	9
2018-03	Bobisse et al	29545564	Ovarian cancer	15	0	9,10
2018-11	Deniger et al	29853601	Ovarian cancer	1	0	9
2018-07	Tubb et al	30001747	Hematological malignancies	1	0	10
2018-11	Kalaora et al	30209080	Melanoma	1	0	10
2019-01	Hilf et al	30568303	Glioblastoma	11	0	9,10,11
2019-01	Keskin et al	30568305	Glioblastoma	1	0	9
2019-03	Chen et al	30835255	Pancreatic cancer, Thymoma, Stomach, Gastric cancer	4	0	9,10
2019-04	Nonomura et al	30880120	Melanoma	1	0	9
2019-01	Johanns et al	30906654	Glioblastoma	1	0	10
2019-02	Ren et al	30906664	Head and neck cancer, Ovarian cancer	1	0	10
2019-08	Parkhurst et al	31164343	Esophageal cancer, Colorectal cancer, Pancreatic cancer, Stomach, Gastric cancer, Bile duct	24	0	8,9,10,11
2019-06	Liu et al	31221207	Ovarian cancer	1	0	9
2019-09	Blaeschke et al	31351799	Medulloblastoma	4	0	9,11
2019-11	Linette et al	31685621	Melanoma, Ovarian cancer	17	0	9
2020-01	Perumal et al	31857430	Myeloma	3	0	10.11
2020-03	Dong et al	31887370	Hepatocellular carcinoma	1	0	11
2020-03	Malekzadeh et al	31996390	Colon cancer	1	0	10
2019-11	Sneddon et al	32002298	Malignant mesothelioma, Mesothelioma	1	0	10
2020-03	Hansen et al	32226429	Renal cell carcinoma	41	0	9,10,11
2020-03	Zeng et al	32439798	Collecting duct carcinoma, Renal cell carcinoma	3	0	10
2020-06	Podaza et al	32582212	Melanoma	9	0	8,9,10,11
2020-08	Berg et al	32753545	Melanoma	4	0	9,10
2020-07	Wu et al	32793190	Lung cancer	2	0	9,10
2021-10	Liu et al	33262196	Hepatocellular carcinoma	6	0	9,10
2020-12	Krishna et al	33303615	Melanoma	14	0	8,9,10
2021-01	Shinkawa et al	33537174	Colorectal cancer	2	0	9
2022-12	Yu et al	33689574	Colorectal cancer	3	0	9,10,11
2021-04	Li et al	33879241	Neuroendocrine	2	0	9
2021-03	Wei et al	34104546	Head and neck cancer	2	0	9
2021-07	Li et al	34244308	Non-small cell lung cancer	7	0	9,10
2021-07	Bear et al	34272369	Chronic myelogenous leukemia	3	0	10
2021-08	Oliveira et al	34290406	Melanoma	4	0	9
2021-10	Wang et al	34696226	Esophageal squamous cell carcinoma	3	0	9

## Sheet: Table S2
Table S2. List of input features used for CNNeo training and development.
				Selection Rationale
Feature ID	Feature Name	Feature Category	Description	Biological Relevance	Experimental Support	Non-redundancy	General Applicability	References (PMID, year)
F1	Proteasomal cleavage	Neoantigen processing and presentation	Prediction of proteasomal cleavage	Yes	Yes	Yes	Yes	33208106, 2020; 34927080, 2021; 37816353, 2023
F2	TAP transport efficiency		Prediction of transporter associated with antigen processing transport efficiency	Yes	Yes	Yes	Yes	33208106, 2020; 34927080, 2021; 37816353, 2023
F3	NetCTLpan score		Combined score of binding affinity, proteasomal cleavage and TAP transport efficiency	Yes	Yes	No	Yes	33038342, 2020; 34927080, 2021; 20379710, 2010
F4	Peptide-HLA binding affinity		Binding of peptides to major histocompatibility complex (MHC) molecules	Yes	Yes	Yes	Yes	29360924, 2018; 37816353, 2023
F5	Peptide-HLA binding stability		Binding stability of peptides to MHC molecules	Yes	Yes	Yes	Yes	29360924, 2018; 33038342, 2020; 32626747, 2020; 37816353, 2023
F6	Peptide hydrophobicity	Biochemical properties of neoantigens	Hydrophobicity score of the peptide	Yes	Yes	Yes	Yes	29360924, 2018; 37816353, 2023
F7	Peptide weight		Molecular size of the peptide	Yes	Yes	Yes	Yes	29360924, 2018
F8	Peptide entropy		Sequence diversity or randomness of the peptide sequence	Yes	Yes	Yes	Yes	29360924, 2018
F9	IEDB immunogenicity score	T cell recognition	Relative ability of a peptide/MHC complex to elicit an immune response	Yes	Yes	No	Yes	29360924, 2018
F10	Agretopicity		Numerical difference in NetMHC scores between the mutated and unmutated sequences	Yes	Yes	Yes	Yes	33038342, 2020; 37816353, 2023
F11	T-cell contact residues hydrophobicity		Hydrophobicity of TCR-interacting residues in peptide	Yes	Yes	Yes	Yes	31666118, 2019; 34927080, 2021; 37816353, 2023
F12	Peptide	-	Amino acid sequence of the peptide	Yes	Yes	Yes	Yes	36232923, 2022
F13	HLA allele	-	Human leukocyte antigen type	Yes	Yes	Yes	Yes	36232923, 2022

## Sheet: Table S3
Table S3. Normality test for the distribution of 11 immunogenicity features in the Training dataset.
Feature ID	Feature Name	Immunogenic Group		Non-immunogenic Group
		P value	Normality	P value	Normality
F1	Proteasomal cleavage	4.091e-29	FALSE	7.022e-34	FALSE
F2	TAP transport efficiency	1.006e-14	FALSE	8.072e-21	FALSE
F3	NetCTLpan score	1.755e-09	FALSE	1.555e-19	FALSE
F4	Peptide-HLA binding affinity	3.271e-40	FALSE	0	FALSE
F5	Peptide-HLA binding stability	1.822e-17	FALSE	3.751e-25	FALSE
F6	Peptide hydrophobicity	0.3738	TRUE	0.1103	TRUE
F7	Peptide weight	0.01054	FALSE	0.9114	TRUE
F8	Peptide entropy	8.013e-08	FALSE	0.003942	FALSE
F9	IEDB immunogenicity score	0.006577	FALSE	1.033e-07	FALSE
F10	Agretopicity	1.401e-44	FALSE	1.99e-41	FALSE
F11	T-cell contact residues hydrophobicity	0.02176	FALSE	0.03364	FALSE

## Sheet: Table S4
Table S4. Performance metrics of all individual models evaluated for CNNeo development.
Model Name	Feature Type	Model	SMOTE	Encoder	Precision	Recall	F1-score	Accuracy	AUC
RF	Immunogenicity features (n=11)	RF	No	-	0.66	0.42	0.51	0.71	0.7
			Yes		0.59	0.6	0.59	0.7	0.71
FCNN	Immunogenicty features (n=11)	FCNN	No	-	0.58	0.39	0.47	0.68	0.65
			Yes		0.52	0.58	0.55	0.65	0.62
FCNN_OneHot	Peptide and HLA gene name	FCNN	No	One-Hot	0.68	0.48	0.56	0.73	0.73
			Yes		0.66	0.52	0.58	0.72	0.73
	Peptide and HLA pseudosequence		No		0.72	0.52	0.61	0.75	0.75
			Yes		0.71	0.59	0.64	0.76	0.75
FCNN_TF	Peptide and HLA gene name	FCNN	No	TF-IDF	0.9	0.58	0.7	0.82	0.82
			Yes		0.76	0.72	0.74	0.81	0.81
	Peptide and HLA pseudosequence		No		0.81	0.5	0.62	0.78	0.77
			Yes		0.78	0.57	0.66	0.78	0.79
BioBERT	Peptide and HLA gene name	BioBERT	No	BioBERT	0.67	0.66	0.67	0.76	0.77
			Yes		0.65	0.61	0.63	0.74	0.77
	Peptide and HLA pseudosequence		No		0.81	0.47	0.59	0.77	0.78
			Yes		0.83	0.48	0.6	0.77	0.77
CNN_BioBERT	Peptide and HLA gene name	CNN	No	BioBERT	0.81	0.59	0.68	0.8	0.81
			Yes		0.76	0.54	0.63	0.77	0.81
	Peptide and HLA pseudosequence		No		0.7	0.67	0.67	0.77	0.79
			Yes		0.8	0.47	0.59	0.76	0.77
FCNN_BioBERT	Peptide, HLA gene name & Immunogenicity features (n=11)	FCNN	No	BioBERT	0.81	0.5	0.61	0.77	0.77
			Yes		0.74	0.61	0.67	0.78	0.79
	Peptide, HLA pseudosequence, & Immunogenicity features (n=11)		No		0.84	0.52	0.64	0.79	0.78
			Yes		0.78	0.57	0.66	0.78	0.77

## Sheet: Table S5
Table S5. List of peptides predicted by CNNeo and existing tools in an independent dataset.
Number	Paired HLA & Peptide	Prediction Results by Models (Peptide Count)
		CNNeo (25)	CNNeo (score)	seq2neo-CNN (20)	Immuno-GNN (20)	INeo-Epp (9)	DeepImmuno-CNN (17)
1	HLA-B*40:01_FQNGESATL	TRUE	0.932311		TRUE
2	HLA-C*07:02_SYFRGSYSY	TRUE	0.926314	TRUE
3	HLA-A*11:01_CAQCAKAFPK	TRUE	0.919765			TRUE
4	HLA-A*11:01_ATSPASASK	TRUE	0.907553			TRUE
5	HLA-C*15:02_STLPPSRSL	TRUE	0.907479	TRUE
6	HLA-B*15:01_MQLMPFGCL	TRUE	0.900833	TRUE		TRUE
7	HLA-C*07:02_FRRFPCLSL	TRUE	0.862634	TRUE			TRUE
8	HLA-B*15:02_HSIHPYTVF	TRUE	0.857686	TRUE			TRUE
9	HLA-B*15:01_MQLMPFGCLL	TRUE	0.838417	TRUE		TRUE	TRUE
10	HLA-A*02:10_MLICCCCTL	TRUE	0.835801			TRUE	TRUE
11	HLA-A*02:07_FLGNVEFFL	TRUE	0.824402				TRUE
12	HLA-C*15:02_FSSLNSGQI	TRUE	0.810217
13	HLA-B*40:01_AEAMEILLSL	TRUE	0.803794		TRUE
14	HLA-B*40:01_AETYARYRYL	TRUE	0.803794		TRUE
15	HLA-B*40:01_AEFEVPKLVL	TRUE	0.803794	TRUE	TRUE		TRUE
16	HLA-B*40:01_VEWLGRCIL	TRUE	0.802504		TRUE
17	HLA-B*40:01_SEIISFKSL	TRUE	0.798942		TRUE		TRUE
18	HLA-B*15:01_LIMQLMPF	TRUE	0.789485			TRUE
19	HLA-C*15:02_VSFGGNLLM	TRUE	0.78526	TRUE			TRUE
20	HLA-B*40:01_ERELELRDTL	TRUE	0.755998	TRUE	TRUE
21	HLA-B*40:01_REPFVLMQL	TRUE	0.749662	TRUE
22	HLA-B*15:02_LAAFGHMLY	TRUE	0.734929		TRUE
23	HLA-B*15:02_CAKAFPKAY	TRUE	0.733348	TRUE	TRUE
24	HLA-B*40:01_EENENSANL	TRUE	0.714084				TRUE
25	HLA-A*24:02_AWQLPQYALF	TRUE	0.691673
26	HLA-A*03:01_VPSIHRPLEK			TRUE
27	HLA-B*15:01_TLNNCTEAF			TRUE	TRUE
28	HLA-A*11:01_SMRLPLVLDK			TRUE
29	HLA-A*03:01_RAFKERQSSK			TRUE
30	HLA-B*39:01_CRVGYFRAL			TRUE	TRUE
31	HLA-B*35:01_FPRAKMYFM			TRUE	TRUE
32	HLA-B*40:01_SEPMFHSESL			TRUE	TRUE
33	HLA-B*15:01_TQIITGSDEF			TRUE	TRUE		TRUE
34	HLA-A*11:01_SQFETLYNEHK			TRUE	TRUE
35	HLA-A*02:01_LVLMCGPPPI					TRUE
36	HLA-A*02:01_QEVGAAVGEL					TRUE
37	HLA-A*02:03_YLHFLELHT					TRUE
38	HLA-B*40:01_KEWMRLCTSL				TRUE		TRUE
39	HLA-B*27:05_KRIHQFGIVHL				TRUE
40	HLA-B*27:05_LRLHSFPTML				TRUE
41	HLA-C*08:01_AAASATLAL				TRUE		TRUE
42	HLA-A*11:01_QVNRYNISLLK				TRUE
43	HLA-A*02:10_YSLPNAPTV						TRUE
44	HLA-A*02:03_VLRHHLFAA						TRUE
45	HLA-A*11:01_ISLPGVSSTK						TRUE
46	HLA-A*11:01_ISFDTHLLY						TRUE
47	HLA-A*11:01_GMHMGQLLK						TRUE

## Sheet: Table S6
Table S6. List of raw sequencing files in TESLA dataset.
Patient ID	Cancer Type	DNA-seq Data		RNA-seq Data
		Tumor Tissue	Normal (PBMC)	Tumor Tissue
1	Melanoma	TESLA_1_1.fastq.gz	TESLA_2_1.fastq.gz	TESLA_3_1.fastq.gz
		TESLA_1_2.fastq.gz	TESLA_2_2.fastq.gz	TESLA_3_2.fastq.gz
2	Melanoma	TESLA_9_1.fastq.gz	TESLA_10_1.fastq.gz	TESLA_11_1.fastq.gz
		TESLA_9_2.fastq.gz	TESLA_10_2.fastq.gz	TESLA_11_2.fastq.gz
3	Melanoma	TESLA_17_1.fastq.gz	TESLA_18_1.fastq.gz	TESLA_19_1.fastq.gz
		TESLA_17_2.fastq.gz	TESLA_18_2.fastq.gz	TESLA_19_2.fastq.gz
12	Non-small cell lung cancer	TESLA_87_1.fastq.gz	TESLA_86_1.fastq.gz	TESLA_94_1.fastq.gz
		TESLA_87_2.fastq.gz	TESLA_86_2.fastq.gz	TESLA_94_2.fastq.gz
16	Non-small cell lung cancer	TESLA_91_1.fastq.gz	TESLA_90_1.fastq.gz	TESLA_97_1.fastq.gz
		TESLA_91_2.fastq.gz	TESLA_90_2.fastq.gz	TESLA_97_2.fastq.gz

## Sheet: Table S7
Table S7. List of peptides predicted by CNNeoPP and existing tools in TESLA dataset after inclusion filtering.
Number	Paired HLA & Peptide with Confirmed Immunogencity	Prediction Results by Models (Peptide Count)
		CNNeoPP (8)	CNNeoPP (score)	Pipeline w. seq2neo-CNN (7)	Pipeline w. Immuno-GNN (4)	Pipeline w. INeo-Epp (2)
1	HLA-A*01:01_ILDTAGHEEY	TRUE	0.942523
2	HLA-A*01:01_LSDGPSMGRY	TRUE	0.928398
3	HLA-A*03:01_ATRYNYTSEK			TRUE
4	HLA-A*03:01_HLFDIQGLPK			TRUE	TRUE
5	HLA-A*03:01_KLRDEISLAK			TRUE
6	HLA-A*03:01_RLFPYALHK	TRUE	0.9096			TRUE
7	HLA-A*03:01_RTREFTAKK	TRUE	0.957291
8	HLA-A*68:01_EIIPQCIAR	TRUE	0.953997	TRUE	TRUE
9	HLA-B*07:02_RGRMQTASL	TRUE	0.845921
10	HLA-B*08:01_HALRRHYHL			TRUE	TRUE	TRUE
11	HLA-B*27:05_RRSMLFARH	TRUE	0.652748		TRUE
12	HLA-C*05:01_KTDTGVHATL			TRUE
13	HLA-C*06:02_VRINTARPV	TRUE	0.782615	TRUE

## Sheet: Table S8
Table S8. List of peptides tested and predicted in experimental validation of CNNeoPP.
Number	Patient ID	HLA Type of Patients	Neoantigen Candidates	Paired HLA	Peptide Length	Gene Mapped to the Peptide	Amino Acid Change	Predicted by CNNeoPP Only	Predicted by CNNeoPP Only （score）	Predicted by CNNeoPP + Others	T Cell Response
1	BCa	HLA-A*02:07 HLA-A*24:02 HLA-B*13:01 HLA-B*46:01 HLA-C*01:02 HLA-C*03:04	YYNFRFTM	HLA-A*24:02	8	PTPRO	V608F				NO
2			YSPEGRTKA	HLA-C*01:02	9	CIT	H865Q			TRUE	Weak
3			VQAGQVNVI	HLA-B*13:01	9	AHNAK2	K1725I				NO
4			TQHDCRAIL	HLA-B*13:01	9	DOCK1	E878A				NO
5			TFRDHENEL	HLA-C*01:02	9	C2	C600F				NO
6			STFSRQEFF	HLA-B*13:01	9	PORCN	A2S				NO
7			SLEQEEQKL	HLA-C*01:02	9	HLA-B	T118I			TRUE	Weak
8			QYERESNRL	HLA-A*24:02	9	OBI1	T233S				NO
9			QLRQQKTEL	HLA-B*13:01	9	CIT	A907Q				NO
10			QLNDTHPTL	HLA-B*13:01	9	PYGB	A344T				NO
11			NQSEAGSHI	HLA-B*13:01	9	RBBP7	I319F			TRUE	Weak
12			MYIWFGIFF	HLA-A*24:02	9	ALG9	I359G				NO
13			LVDAHTAEF	HLA-B*13:01	9	RBBP7	V275F				NO
14			FSHHKATSY	HLA-C*01:02	9	MUC16	S751Y				NO
15			THYKNGNYTL	HLA-A*24:02	10	NTRK3	N372K				NO
16			RFCRQVTRLL	HLA-A*24:02	10	ASB6	F240R				NO
17			ILGWPGSAAL	HLA-C*01:02	10	ALG9	F229G				NO
18			AQNVDLLGLL	HLA-B*13:01	10	DOCK1	T635A				NO
19			SHKDEFFQVHW	HLA-A*24:02	11	PLEKHG1	G449R	TRUE	0.896639		Weak
20			QQDKRLWVLRL	HLA-B*13:01	11	PLEKHG1	H410R				NO
21			LYNQEEKILHY	HLA-A*24:02	11	NID1	R650H				NO
22	LC1	HLA-A*02:01 HLA-A*02:01 HLA-B*40:01 HLA-B*67:01 HLA-C*07:02 HLA-C*15:02	SYIYDPGYL	HLA-C*07:02	9	CR1	C2327Y	TRUE	0.970774		Weak
23			FMPPYFRFL	HLA-C*07:02	11	FPGS	S173F	TRUE	0.929552		Weak
24			FYQGKIWNI	HLA-C*07:02	9	HAS2	R400Q	TRUE	0.943733		Weak
25			FEAYRDGGHYL	HLA-C*07:02	11	PLEKHG5	F237D	TRUE	0.944871		Weak
26			EAYRDGGHYL	HLA-C*07:02	10	PLEKHG5	F237D	TRUE	0.944871		Weak
27			RDRFNNYRLF	HLA-C*07:02	10	ERO1A	I53R	TRUE	0.949036		Strong
28			SYRHHGLLI	HLA-C*07:02	9	IL17RE	L488H	TRUE	0.94223		Weak
29			EKDEKSMMF	HLA-C*07:02	9	MYCBP2	C754F	TRUE	0.935828		Strong
30			FYELQGAF	HLA-C*07:02	8	NLRP3	D305Y	TRUE	0.944466		Weak
31			FLQEKVDLF	HLA-C*07:02	9	FPGS	A197F	TRUE	0.936172		Weak
32			RYYKVNLRR	HLA-C*07:02	9	ERO1A	K82R	TRUE	0.968572		Weak
33			IRVGRTLSA	HLA-C*07:02	9	KIF18B	A841T	TRUE	0.856907		Weak
34			SPRSPSTTCL	HLA-C*07:02	10	CHAF1A	Y780C	TRUE	0.862825		Weak
35			LYTNNITRV	HLA-C*07:02	9	ADGRA2	D422N	TRUE	0.850569		Weak
36			RFSPSLQEKLF	HLA-C*07:02	11	GAPVD1	Q230L			TRUE	Strong
37			RRSDLKLLR	HLA-C*07:02	9	PIK3C2B	T76S			TRUE	Weak
38			FSPSLQEKL	HLA-C*07:02	9	GAPVD1	Q230L			TRUE	Weak
39			CYSDFPFL	HLA-C*07:02	8	FMO4	H75L				NO
40			ARPIINIVH	HLA-C*07:02	9	ITGA3	V465I			TRUE	Weak
41			KLAERFLTK	HLA-C*07:02	9	A76T	SRGAP2B			TRUE	Strong
42			VSFPPYFRFL	HLA-C*07:02	10	FPGS	M174F			TRUE	Weak
43	LC2	HLA-A*02:03 HLA-A*31:01 HLA-B*15:01 HLA-B*39:01 HLA-C*03:03 HLA-C*03:04	AQCQEGRKR	HLA-A*31:01	9	ARHGEF7	D430G	TRUE	0.827528		Strong
44			QIKKQQITL	HLA-B*15:01	9	ZNF568	M133I	TRUE	0.903657		Weak
45			RQKIGETY	HLA-B*15:01	8	XYLT1	E279K	TRUE	0.881049		Weak
46			KQLQVNPLF	HLA-B*15:01	9	CYFIP2	K305N	TRUE	0.817176		Weak
47			KVKIERTNY	HLA-B*15:01	9	ASPM	G1527V				NO
48			KLCQFSPVQKL	HLA-B*15:01	11	DUSP16	E450K			TRUE	Weak
49			QQFMSRRVEL	HLA-B*15:01	10	ABCB6	T341M				NO
50			GVKPERGRF	HLA-B*15:01	9	HPD	A9V				NO
